# Supplementary material for: Imunocapture Magnetic Beads Enhanced and Ultrasensitive CRISPR-Cas13a-Assisted Electrochemical Biosensor for Rapid Detection of SARS-CoV-2
Source: Biosensors (Basel). 2023 May 31;13(6):597. doi: 10.3390/bios13060597 (PMC10296353; doi:10.3390/bios13060597)
Supplement: Supplementary file 1 [file biosensors-13-00597-s001.zip]

Archive with 1 entries (1 files):
- biosensors-2406627-supplementary.pdf
